# Supplementary material for: FDA-Approved Kinase Inhibitors in Preclinical and Clinical Trials for Neurological Disorders
Source: Pharmaceuticals (Basel). 2022 Dec 13;15(12):1546. doi: 10.3390/ph15121546 (PMC9784968; doi:10.3390/ph15121546)
Supplement: Supplementary file 1 [file pharmaceuticals-15-01546-s001.zip]

Archive with 1 entries (1 files):
- pharmaceuticals-1989768-supplementary.xlsx
