# Supplementary material for: FDA-Approved Kinase Inhibitors in Preclinical and Clinical Trials for Neurological Disorders
Source: Pharmaceuticals (Basel). 2022 Dec 13;15(12):1546. doi: 10.3390/ph15121546 (PMC9784968; doi:10.3390/ph15121546)
Supplement: Supplementary file 1 [file pharmaceuticals-15-01546-s001.zip › pharmaceuticals-1989768-supplementary.xlsx]

## Sheet: Sheet2
Table1: FDA-approved kinase inhibitors in preclinical and clinical trials for neurological disorders
FDA approved kianses inhibitors								NEUROLOGICAL DISORDERS
Drug/kinase inhibitor	Target kianse	Class of kinase	Inhibtor type	Year approved	Company	Brand Name	Label indications	clinical trial status	Acute brain injury	Neuro-degenerative	Neuro-developmental	Others
Abemaciclib	CDK4/6	S/T	I1/2B	2015	Lilly	VERZENIO	Breast cancer	Clincal use	None	None	None	None
								Clincal trials	None	None	None	None
								Pre-clincal trials	None	motor neuron degeneration	None	post-traumatic stress disorder
Acalabrutinib	BTK (Bruton tyrosine kinase)	NRY	VI	2017	Aceta Pharma	Calquence	Mantle cell lymphoma, CLL, small cell lymphoma	Clincal use	None	None	None	None
								Clincal trials	None	None	None	None
								Pre-clincal trials	None	None	None	None
Afatinib	EGFR	RY	VI	2013	Boeh-ringer Ingelheim	Gilotrif	NSCLC	Clincal use	None	None	None	None
								Clincal trials	None	None	None	None
								Pre-clincal trials	Oxygen/glucose deprivation induced Neuroinflammation	autoimmune CNS inflammation; Multiple sclerosis	None	nicotine dependance
Alectinib	ALK; RET	RY	I1/2B	2015	Hoffman-LaRoche	Alecensa	NSCLC, ALK+	Clincal use	None	None	None	None
								Clincal trials	None	None	None	None
								Pre-clincal trials	None	None	None	binge drinking
Avapritinib	Kit; PDGFR	RY	?	2020	Blueprint Medi-cines Corp	Ayvakit	GIST with PDGFRA exon 18 mutations	Clincal use	None	None	None	None
								Clincal trials	None	None	None	None
								Pre-clincal trials	None	None	None	none
Axitinib	PDGFR; VEGFR	RY	IIA	2012	Pfizer	Inlyta	RCC	Clincal use	None	None	None	None
								Clincal trials	None	None	None	None
								Pre-clincal trials	None	Alzheimer’s Disease	None	none
Baricitinib	JAK	NRY	?	2018	Lilly	OLUMIANT	Rheumatoid arthritis	Clincal use	None	None	None	None
								Clincal trials	None	None	Aicardi Goutieres Syndrome	None
								Pre-clincal trials	acute spinal cord injury	multiple sclerosis; Alzheimer’s Disease	Hutchinson-Gilford progerial; hypersensitivity in down syndrome	HIV-associated neurocognitive disorders; encephalitis
Binimetinib	MEK	S/T	?	2018	Array	MEKTOVI	Melanoma	Clincal use	None	None	None	None
								Clincal trials	None	None	None	None
								Pre-clincal trials	None	Alzheimer's Disease	None	none
Bosutinib	Src; BCR-Abl	NRY	I, IIB	2012	Pfizer	BOSULIF	Chronic myelogenous leukemia	Clincal use	None	None	None	None
								Clincal trials	None	amyotrophic lateral sclerosis; demential with lewy bodies; mild cognitive impairment and dementia	None	None
								Pre-clincal trials	intracerebral hemorrhage; cerebral ischemia	alpha-synucelinopathies and tauophaties in neurodegeneration; Parkinson's Disease; TDP-43 pathology; SIN1-mediated neurotoxicity	None	Botulinum neurotoxins
Brigatinib	ALK; EGFR; ROS1; IGF-1R; Flt3	RY	I	2017	Ariad	ALUNBRIG	ALK-positive NSCLC	Clincal use	None	None	None	None
								Clincal trials	None	None	None	None
								Pre-clincal trials	None	None	None	None
Cabozantinib	RET; Kit; VEGFR; Flt3; MET; TRK; Axl; Tie2	RY	IIA	2012	Excelixis	COMETRIQ; CABOMETYX	RCC, HCC, medullary thyroid cancer	Clincal use	None	None	None	None
								Clincal trials	None	None	None	None
								Pre-clincal trials	None	Alzheimer’s Disease	Rett Syndrome	None
Capmatinib	MET	RY	?	2020	Novartis	TABRECTA	NSCLC	Clincal use	None	None	None	None
								Clincal trials	None	None	None	None
								Pre-clincal trials	None	None	None	None
Ceritinib	ALK; ROS1; IGF-1R; InsR	RY	I1/2B	2014	Novartis	ZYKADIA	ALK-positive NSCLC resistant to crizotinib	Clincal use	None	None	None	None
								Clincal trials	None	None	None	None
								Pre-clincal trials	None	None	None	None
Cobimetinib	MEK	T/Y	III	2015	Genentech	COTELLIC	BRAF mutation-positive melanoma in combination with vemurafenib	Clincal use	None	None	None	None
								Clincal trials	None	Neuro-Degenerative Disease from histiocytic disorders	None	None
								Pre-clincal trials	None	None	None	None
Crizotinib	ALK; ROS1; MET; MST1R	RY	I1/2B, I	2011	Pfizer	XALKOR	ALK or ROS1-postive NSCLC	Clincal use	None	None	None	None
								Clincal trials	None	None	None	None
								Pre-clincal trials	persistent pain	Parkinson's Disease; Alzhiemer's Disease	None	Toxoplasma gondii; craniosynostosis associated with Saethre-Chotzen syndrome
Dabrafenib	B-Raf	S/T	I1/2A	2013	GSK	TAFINLAR	BRAF mutation-positive melanomas, NSCLC, and anaplastic thyroid cancers	Clincal use	None	None	None	None
								Clincal trials	None	None	None	None
								Pre-clincal trials	ischemic brain injury; spinal cord injury	Parkinson's Disease	None	Ataxia caused by neurohistiocytosis of the cerebellum
Dacomitinib	EGFR	RY	VI	2018	Pfizer	VIZIMPRO	EGFR-mutant NSCLC	Clincal use	None	None	None	None
								Clincal trials	None	None	None	None
								Pre-clincal trials	None	None	None	None
Dasatinib	Src; BCR-Abl; Kit; EGFR; PDGFR; EPH (EphA2)	NRY	I	2006	Bristol-Myers Squibb	SPRYCEL	Chronic myelogenous leukemia	Clincal use	None	None	None	None
								Clincal trials	None	Alzhemier Disease; mild cognitive impairment, Alzheimer Disease; early onset Alzheimer Disease, mild cognitive impairment	None	None
								Pre-clincal trials	Traumatic brain injury; lipopolysaccharide-induced neuroinflammation; kainic acid-induced neuroinflammation;	Tau-associated patology, multiple sclerosis, amyotrophic lateral sclerosis, Parkinson's disease, age-related blood brain marrier dysfunction, age-related cognitive dysfunction	fetal alcohol syndrome	obesity-induced anxiety; Botulinum neurotoxins; glucoma; chronic unpredictable stress-induced cognitive deficits
Encorafenib	B-Raf	S/T	?	2018	Array	BRAFTOVI	Melanoma	Clincal use	None	None	None	None
								Clincal trials	None	None	None	None
								Pre-clincal trials	None	None	None	None
Entrectinib	TRK	RY	I1/2B	2019	Ignyta	ROZLYTREK	NSCLC, NTRK+ solid tumors	Clincal use	None	None	None	None
								Clincal trials	None	None	None	None
								Pre-clincal trials	None	None	None	None
Erdafitinib	FGFR	RY	I1/2 A	2019	Jansen	BALVERSA	Urothelial carcinoma	Clincal use	None	None	None	None
								Clincal trials	None	None	None	None
								Pre-clincal trials	None	None	None	None
Erlotinib	EGFR	RY	I, I1/2B	2004	Genentech	TARCEVA	NSCLC, pancreatic cancer	Clincal use	None	None	None	None
								Clincal trials	None	None	None	None
								Pre-clincal trials	Nerve fiber injury	Amyotrophic lateral sclerosis; amlyoid-beta-induced memory loss	intracranial aneurysm formation	Diabetic peripheral neuropathy
Everolimus	mTOR; FKBP	S/T	IV	2009	Novartis	AFINITOR	Breast cancer, HER2-negative; PNET; RCC; renal angio-myolipoma; sub-ependymal giant cell astro-cytoma	Clincal use	None	None	None	None
								Clincal trials	* Epilepsy and Focal Cortical Dysplasia II	*Choroidal Neo-Vascular Age-onset Macular Degeneration, age-related macular degeneration	PTEN Gene Mutation, PTEN Hamartoma Tumor Syndrome (related to autistic disorder); Tuberous Sclerosis Complex and refractory seizures (neurological disorders may manifest in these patients); *Tuberous Sclerosis Complex,TSC Related Cognitive Disability, TSC Related Autism, TSC Related Learning Problems; *Epilepsy, Tuberous Sclerosis Complex; *Sturge Weber Syndrome (associated with epilepsy); *Tuber…	None
								Pre-clincal trials	lipopolysaccharide-induced neuroinflammation; Encephalopathy of prematurity; atherosclerosis-associated brain hypoxia; Ischemic stroke; glutamate-induced neurotoxicity	Alzheimer's diases; Huntington's disease; vascular dementia; Guillain-Barre syndrome; mutliple sclerosis	Tuberous sclerosis complex-associated autism-like social deficits	Lafora disease; insulin-dysfunction-related cognitive dysfunction
Fedratinib	JAK	NRY	?	2019	Celgene	INREBIC.	Myelo-fibrosis	Clincal use	None	None	None	None
								Clincal trials	None	None	None	None
								Pre-clincal trials	Ischemic Stroke; intracerebral hemorrhage	Wernicke’s encephalopathy; Alzheimer’s Disease	None	None
Fostamatinib	Syk (Spleen tyrosine kinase)	RY	?	2018	Rigel	TAVALISSE	thrombo-cytopenia	Clincal use	None	None	None	None
								Clincal trials	None	None	None	None
								Pre-clincal trials	None	None	None	None
Gefitinib	EGFR	RY	I	2003-2005 2015	Astra Zeneca	IRESSA	NSCLC	Clincal use	None	None	None	None
								Clincal trials	None	None	None	None
								Pre-clincal trials	spinal cord injury	amyloid-beta-induced memory loss	None	Streptococcus pneumoniae meningitis; Toxoplasma gondii; Schizophrenia
Gilteritinib	Flt3	RY	?	2018	Astellas	XOSPATA	AML	Clincal use	None	None	None	None
								Clincal trials	None	None	None	None
								Pre-clincal trials	None	None	None	None
Ibrutinib	BTK (Bruton tyrosine kinase)	NRY	VI	2013	Pharma-cyclics and J&J	IMBRUVICA	Mantle cell lymphoma; CLL; Walden-strom's macro-globulin-emia; marginal zone lymphoma; graft vs. host disease	Clincal use	None	None	None	None
								Clincal trials	None	None	None	None
								Pre-clincal trials	Ischemic stroke; spinal cord injury; lipopolysaccharide-induced neuroinflammation	age-related cognitive deterioration; Alzheimer's disease	None	Depression; anxiogenic behavior; cocaine use disorder
Imatinib	BCR-Abl; Kit; PDGFR	NRY	IIA, I	2001	Novartis	GLEEVEC	CML and ALL, Ph+; aggressive systemic masto-cytosis; CEL; DFSP; HES; GIST; MDS/MDP	Clincal use	None	None	None	None
								Clincal trials	Acute Ischaemic Stroke; Cervical Spinal Cord Injury;	Multiple sclerosis; *Choroidal Neovascularization (secondary to age-related macular degeneration)	None	None
								Pre-clincal trials	subarachnoid hemorrhage; intracerebral hemorrhage; traumatic brain injury-induced seizure; tramatic brain injury; global ischemia-reperfusion-induced cerebral injury; seizures	Alzhemier's disease; Parkinson's disease; prion diseases; amyotrophic lateral sclerosis; Huntington's disease	None	cerebral small vessel disease; Cerebral malaria; Hypoxic ventilatory depression; Niemann-Pick type C disease; Niemann-Pick type A disease; Gaucher disease; morphine tolerance; simian human immunodeficiency virus encephalitis
Lapatinib	EGFR	RY	I1/2A	2007	GSK	TYKERB	Breast cancer	Clincal use	None	None	None	None
								Clincal trials	None	None	None	None
								Pre-clincal trials	Epileptic seizures; organophosphate-induced axonal damage in spinal cord	Alzheimer's disease	None	None
Larotrectinib	TRK	RY	?	2018	Bayer	VITRAKV	Solid tumors with NTRK gene fusion proteins	Clincal use	None	None	None	None
								Clincal trials	None	None	None	None
								Pre-clincal trials	None	None	None	None
Lenvatinib	VEGFR; PDGFR; FGFR; RET; Kit	RY	I1/2A	2015	Easai	LENVIMA	Differentiated thyroid cancer	Clincal use	None	None	None	None
								Clincal trials	None	None	None	None
								Pre-clincal trials	None	None	None	none
Lorlatinib	ALK	RY	?	2018	Pfizer	LORBRENA	ALK+ NSCLC	Clincal use	None	None	None	None
								Clincal trials	None	None	None	None
								Pre-clincal trials	persistent pain	None	None	None
Midostaurin	Flt3; PDGFR; VEGFR; PKC	RY	?	2017	Novartis	RYDAPT	Acute myeloid leukemia, masto-cytosis, mast cell leukemia	Clincal use	None	None	None	None
								Clincal trials	None	None	None	None
								Pre-clincal trials	traumatic spinal cord injury	None	None	None
Neratinib	EGFR	RY	VI	2017	Puma	NERLYNX	HER2+ breast cancer	Clincal use	None	None	None	None
								Clincal trials	None	None	None	None
								Pre-clincal trials	None	Alzheimer's disease	None	None
Netarsudil	ROCK	S/T	?	2018	Aerie Pharm.	RHOPRESSA	Glaucoma	Clincal use	None	None	None	None
								Clincal trials	None	None	None	None
								Pre-clincal trials	None	None	None	None
Nilotinib	BCR-Abl; PDGFR; DDR1	NRY	IIA	2007	Novartis	TASIGNA	CML, Ph+	Clincal use	None	None	None	None
								Clincal trials	None	Huntington Disease; Dementia With Lewy Bodies; Alzheimer’s Disease; *Parkinson Disease, Parkinsons Disease with dementia; *Cerebellar Ataxia; Parkinson's Disease, Parkinson's Disease Dementia, Diffuse Lewy Body Disease; *Parkinson Disease	None	None
								Pre-clincal trials	Epileptic seizures	Tauopathies; alpha-synucelinopathies; TDP-43 pathology; beta-amyloid pathology; Chorea-Acanthocytosis	None	Niemann-Pick type A disease
Nintedanib	FGFR; PDGFR; VEGFR; Flt3	RY	IIB	2014	Boeh-ringer Ingelheim	OFEV	Pulmonary fibrosis, idiopathic	Clincal use	None	None	None	None
								Clincal trials	None	None	None	None
								Pre-clincal trials	None	None	None	none
Osimertinib	EGFR (T970M)	RY	VI	2015	Astra Zeneca	TAGRISSO	NSCLC	Clincal use	None	None	None	None
								Clincal trials	None	None	None	None
								Pre-clincal trials	None	None	None	None
Palbociclib	CDK4/6	S/T	I, I1/2B	2015	Pfizer	IBRANCE	Estrogen receptor- and HER2-positive breast cancer	Clincal use	None	None	None	None
								Clincal trials	None	None	None	None
								Pre-clincal trials	None	spinal muscular atrophy; amyloid beta-peptide pathology; Parkinson's Disease	None	None
Pazopanib	VEGFR; PDGFR; FGFR; Kit; Src; TEC; FMS/CSF1R	RY	?	2009	GSK	VOTRIENT	RCC; soft tissue sarcomas	Clincal use	None	None	None	None
								Clincal trials	None	*Macular Degeneration; Age-related Macular Degeneration	None	None
								Pre-clincal trials	None	Tauopathy; neurodegeneration-induced memory and cognitive deficits	None	None
Pemigatinib	FGFR	RY	?	2020	Incyte	PEMAZYRE	Cholangio-carcinoma	Clincal use	None	None	None	None
								Clincal trials	None	None	None	None
								Pre-clincal trials	None	None	None	none
Pexidartinib	Kit; FMS/CSF1R	RY	IIA	2019	Plexxikon	TURALIO	Tenosyn-ovial giant cell tumors	Clincal use	None	None	None	None
								Clincal trials	None	None	None	None
								Pre-clincal trials	Intracerebral hemorrhage; subarachnoid hemorrhage; cognitive decline due to brain damage; peripheral nerve injury-induced mechanical hypersensitivity	tauopathy; Azheimer's disease; Huntington's disease; multiple sclerosis; spinocerbellar ataxia type 1; Parkinson's disease	Down syndrome	obesity-related cerebrovascular dysfunction; cocaine addiction
Ponatinib	Src; BCR-Abl; Kit; VEGFR; PDGFR; FGFR; EphR; RET; Flt3; Tie2	NRY	IIA	2012	Ariad	ICLUSIG	CML or ALL, Ph+	Clincal use	None	None	None	None
								Clincal trials	None	None	None	None
								Pre-clincal trials	ischemic stroke; epilepsy	None	None	Cerebral cavernous malformation
Pralsetinib	RET	RY	?	2020	Blueprint Medi-cines Corp	GAVRETO	RET-fusion NSCLC	Clincal use	None	None	None	None
								Clincal trials	None	None	None	None
								Pre-clincal trials	None	None	None	None
Regorafenib	VEGFR; BCR-Abl; B-Raf; Kit; PDGFR; RET; FGFR; Tie2; EPH (EphA2)	RY	IIA	2012	Bayer	STIVAGRA	CRC, HCC, GIST	Clincal use	None	None	None	None
								Clincal trials	None	*Macular Degeneration	None	None
								Pre-clincal trials	None	Alzheimer's Disease	None	None
Ribociclib	CDK4/6	S/T	I1/2B	2017	Novartis	KISQALI	Combination therapy for breast cancer	Clincal use	None	None	None	None
								Clincal trials	None	None	None	None
								Pre-clincal trials	None	None	None	None
Ripretinib	Kit; PDGFR	RY	?	2020	Decipera Pharm	QINLOCK	GIST	Clincal use	None	None	None	None
								Clincal trials	None	None	None	None
								Pre-clincal trials	None	None	None	None
Ruxolitinib	JAK	NRY	I	2011	Incyte	JAKAFI	Myelo-fibrosis; poly-cythemia vera	Clincal use	None	None	None	None
								Clincal trials	None	None	None	None
								Pre-clincal trials	cytokine-induced blood brain barrier dysfunction; Traumatic brain injury; ischemic stroke; spinal cord injury	Parkinson's Disease; mutiple sclerosis	Down Syndrome	HIV-associated neurocognitive disorders; depression-like behaviors and cognitive defects
Selpercatinib	RET	RY	?	2020	Lilly	RETEVMO	RET lung & thyroid cancers	Clincal use	None	None	None	None
								Clincal trials	None	None	None	None
								Pre-clincal trials	None	None	None	None
Selumetinib	MEK	S/T	?	2020	Astra Zeneca	KOSELUGO	Neurofib-romatosis type 1	Clincal use	None	None	None	None
								Clincal trials	None	None	None	None
								Pre-clincal trials	acrolein-induced neurotoxicity; intracerebral hemorrhage	Frontotemporal lobar degeneration	None	Obsessive-compulsive disorder
Sirolimus	mTOR; FKBP	S/T	IV	1999	Wyeth	RAPAMUNE	Renal transplant; lymphangio-leiomyo-matosis	Clincal use	None	None	None	None
								Clincal trials	Cerebral Aneurysm; Epilepsy Intractable; Stroke prevention	Mild Cognitive Impairment, Alzhemier's Disease; Amyotrophic Lateral Sclerosis; Frontotemporal Dementia; Parkinson Disease; * Age-Related Macular Degeneration, Geographic Atrophy; *Age-Related Macular Degeneration ; * Multiple Sclerosis (MS) - Relapsing-remitting; * Age-related Macular Degeneration, Choroidal Neovascularization; * Exudative Age-Related Macular Degeneration; *Multiple System Atrophy	Sturge-Weber Syndrome (has cognitive impairment component); Lysosomal Diseases, Gangliosidosis, GM1 (have neurological deficits); Leigh Syndrome; Tuberous Sclerosis Complex, epilepsy; Gaucher Disease, Type 2; * Tuberous Sclerosis Complex, Self-injury, Autism	*Diabetic Retinopathy; *Alcohol Use Disorder,Alcohol Dependence; * Diabetic Macular Edema; *Diabetic Macular Edema, Diabetic Retinopathy; * Smoking Cessation, Smoking Cigarette, Nicotine Dependence; *Depression
								Pre-clincal trials	Ischemic stroke; traumatic brain injury; subarachnoid haemorrhage; spinal cord injury; germinal matrix hemorrahge; intracerebral hemorrhage; seizure-induced memory deficits; spinal cord ischemia; preganglionic cervical root transection; optic nerve crush; alveolar nerve transection; ischemic retinal disease; intermittent hypoxia-induced cognitive impairments; Focal cortical dysplasia; Epilepsy; e…	Multiple sclerosis; Parkinson’s diseasePrion disease; Alzheimer’s Disease; vascular dementia; Huntington disease; Macular degeneration; Degenerative optic nerve disease; Retinal neurodegeneration; Cadmium-induced neurodegeneration; Spiral ganglion neurons degeneration; Tauopathy; Synucleinopathy; Myasthenia gravis; Iron-induced cognitive impairments; Ethanol-induced neurodegeneration; aging-relat…	seizure in Leigh Syndrome; Cerebral palsy; Autism spectrum disorders; autism-associated behavioral disorders; Down syndrome; Intellectual disability; fetal alcohol spectrum disorders; Autism associated with Tuberous Sclerosis; Tuberous Sclerosis Complex; Neurodevelopmental defects in Tuberous Sclerosis Complex; Cognitive deficits in Tuberous Sclerosis Complex; Schaaf-Yang syndrome; Koolen-de Vrie…	diabetes-induced AD-like pathology; diabetes-induced neuropathology; cannabinoid-induced cognitive impairments; diabetic perioperative neurocognitive disorders; Krabbe disease; polyhydramnios, megalencephaly, and symptomatic epilepsy syndrome; Cerebral malaria; obesity-induced anxiety and depression; Mitochondrial encephalopathy; Diabetes Mellitus-related cognitive deficits; Nicotine addiction; A…
Sorafenib	VEGFR; B/C-Raf; Kit; RET; Flt3; PDGFR	RY	IIA	2005	Onyx	NEXAVAR	Thyroid cancer, differen-tiated; HCC, RCC	Clincal use	None	None	None	None
								Clincal trials	None	None	None	None
								Pre-clincal trials	Subarachnoid hemorrhage; ischemic stroke; spinal cord injury	Alzheimer's Disease; Parkinson's Disease; multiple sclerosis	None	Rabies; Rift Valley rever virus; alphaviruses; picornavirus enterovirus 71
Sunitinib	PDGFR; VEGFR; Kit; Flt3; Axl; FMS/CSF1R; RET	RY	IIB, I 1/2B	2006	Pfizer	Sunitinib	RCC; GIST; pancreatic neuro-endocrine tumors	Clincal use	None	None	None	None
								Clincal trials	None	*Neovascular Age-Related Macular Degeneration	None	* Diabetic Macular Edema, Retina Vein Occlusion
								Pre-clincal trials	traumatic brain injury; seizure	Alzheimer's Disease	Rett syndrome	cognitive impairment associted with HIV; Dengue virus; Rabies
Temsirolimus	mTOR; FKBP	S/T	IV	2007	Wyeth	TORISEL	RCC	Clincal use	None	None	None	None
								Clincal trials	None	* Multiple Sclerosis, Relapsing-Remitting	None	None
								Pre-clincal trials	Spinal cord injury	Parkinson's Disease, Tauopathy; Alzheimer's Disease; Spinocerebellar ataxia type 3	None	Nicotine withdrawal- associated cognitive deficits; X-linked adrenoleukodystrophy
Tofacitinib	JAK	NRY	I	2012	Pfizer	XELJANZ	RA, PA, UC	Clincal use	None	None	None	None
								Clincal trials	None	*Myasthenia Gravis, Generalized	Down Syndrome	Depression; Inflammation
								Pre-clincal trials	Ischemic stroke	Alzhemier's disease; multiple sclerosis: Parkinson's Dsease, Amyotrophic lateral sclerosis	None	Venezuelan equine encephalitis virus
Trametinib	MEK	T/Y	III	2013	GSK	MEKINIST	Melanoma	Clincal use	None	None	None	None
								Clincal trials	None	Amyotrophic lateral sclerosis	None	None
								Pre-clincal trials	Traumatic Brain injury; aneurysmal subarachnoid haemorrhage	None	Brain arteriovenous malformations	None
Tucatinib	EGFR	RY	?	2020	Cascadian Ther	TUKYSA	Breast Ca	Clincal use	None	None	None	None
								Clincal trials	None	None	None	None
								Pre-clincal trials	None	None	None	None
Upadacitinib	JAK	NRY	?	2019	AbbVie	RINVOQ	Rheumatoid arthritis	Clincal use	None	None	None	None
								Clincal trials	None	None	None	Giant Cell Arteritis
								Pre-clincal trials	None	None	None	None
Vandetanib	RET; EGFR; VEGFR; Brk; Tie2; EphR; Src	RY	?	2011	Astra-Zeneca	CAPRELSA	Thyroid cancer, medullary	Clincal use	None	None	None	None
								Clincal trials	None	None	None	None
								Pre-clincal trials	Germinal matrix hemorrhage	None	None	None
Vemurafenib	A/B/C-Raf	S/T	I1/2A	2011	Genentech	ZELBORAF	Melanoma with the BRAFV600E mutation	Clincal use	None	None	None	None
								Clincal trials	None	None	None	None
								Pre-clincal trials	None	None	None	None
Zanubrutinib	BTK (Bruton tyrosine kinase)	NRY	VI	2019	BeiGene	BRUKINSA	Mantle cell lymphoma	Clincal use	None	None	None	None
								Clincal trials	None	Recurrent neuromyelitis optica spectrum disease	None	None
								Pre-clincal trials	None	None	None	None
Tepotinib	MET			2021	Merck	TEPMETKO	NSCLC harboring mesenchymalepithelial transition (MET) exon 14 skipping alterations	Clincal use	None	None	None	None
								Clincal trials	None	None	None	None
								Pre-clincal trials	None	None	None	None
Umbralisib	PI3K; CK1ε			2021	TG Therapeutics	UKONIQ	Marginal zone lymphoma; Follicular lymphoma	Clincal use	None	None	None	None
								Clincal trials	None	None	None	None
								Pre-clincal trials	None	None	None	None
idelalisib	PI3K			2014	Gilead Sciences	Zydelig	CLL	Clincal use	None	None	None	None
								Clincal trials	None	None	None	None
								Pre-clincal trials	None	None	None	None
Copanlisib	PI3K			2017	Bayer HealthCare Pharmaceuticals Inc.	Aliqopa	relapsed follicular lymphoma	Clincal use	None	None	None	None
								Clincal trials	None	None	None	None
								Pre-clincal trials	None	None	None	None
Duvelisib	PI3K			2018	Verastem Oncology	Copiktra	CLL, SLL, follicular lymphoma	Clincal use	None	None	None	None
								Clincal trials	None	None	None	None
								Pre-clincal trials	None	None	None	None
Alpelisib	PI3K			2019	Novartis	Piqray	hormone receptor (HR)- positive, human epidermal growth factor receptor 2 (HER2)-negative, PIK3CA-mutated, advanced or metastatic breast cancer	Clincal use	None	None	None	None
								Clincal trials	None	None	None	None
								Pre-clincal trials	None	None	None	None
Tivozanib	VEGFR	RY		2021	AVEO Pharmaceuticals	Fotivda	relapsed or refractory advanced RCC	Clincal use	None	None	None	None
								Clincal trials	None	None	None	None
								Pre-clincal trials	None	None	None	none
trilaciclib	CDK4/6	S/T	I, I1/2B	2021	G1 Therapeutics	Cosela	decrease the incidence of chemotherapy-induced myelosuppression in adult patients when administered prior to a platinum/etoposide-containing regimen or topotecan-containing regimen for extensive-stage sm	Clincal use	None	None	None	None
								Clincal trials	None	None	None	None
								Pre-clincal trials	None	None	None	None
Infigratinib	FGFR	RY		2021	QED Therapeutics	TRUSELTIQ	previously treated, unresectable locally advanced or metastatic cholangiocarcinoma with a fibroblast growth factor receptor 2 (FGFR2) fusion or other rearrangement	Clincal use	None	None	None	None
								Clincal trials	None	None	None	None
								Pre-clincal trials	None	None	None	diabetic retinopathy
belumosudil	ROCK1, 2	S/T		2021	Kadmon Pharmaceuticals	REZUROCK	chronic graft-versus-host disease (chronic GVHD)	Clincal use	None	None	None	None
								Clincal trials	None	None	None	None
								Pre-clincal trials	None	None	None	None
mobocertinib	EGFR (Exon 20 mutation)	RY		2021	Takeda Pharmaceutical	EXKIVITY	locally advanced or metastatic non-small cell lung cancer (NSCLC) with epidermal growth factor receptor (EGFR) exon 20 insertion mutations, whose disease has progressed on or after platinum-based chemotherapy	Clincal use	None	None	None	None
								Clincal trials	None	None	None	None
								Pre-clincal trials	None	None	None	None
asciminib	BCR-abl	NRY		2021	Novartis	SCEMBLIX	Philadelphia chromosome-positive chronic myeloid leukemia (Ph+ CML) in chronic phase (CP), previously treated with two or more tyrosine kinase inhibitors (TKIs); Ph+ CML in CP with the T315I mutation	Clincal use	None	None	None	None
								Clincal trials	None	None	None	None
								Pre-clincal trials	None	None	None	None
abrocitinib	JAK1,2,3; TYK2	NRY		2022	Pfizer	CIBINQO	refractory, moderate-to-severe atopic dermatitis	Clincal use	None	None	None	None
								Clincal trials	None	None	None	None
								Pre-clincal trials	None	None	None	None
